# Supplementary material for: Large-Scale Production of Human iPSC-Derived Macrophages for Drug Screening
Source: Int J Mol Sci. 2020 Jul 7;21(13):4808. doi: 10.3390/ijms21134808 (PMC7370446; doi:10.3390/ijms21134808)
Supplement: Supplementary file 1 [file ijms-21-04808-s001.zip]

Archive with 2 entries (2 files):
- Supplementary Files/Supplementary Information Gutbier et al revised.pdf
- Supplementary Files/Supplementary videos Gutbier et al revised.pptx
